# Supplementary material for: Development of a Virus-Like Particle-Based Anti-HER2 Breast Cancer Vaccine
Source: Cancers (Basel). 2021 Jun 10;13(12):2909. doi: 10.3390/cancers13122909 (PMC8230452; doi:10.3390/cancers13122909)
Supplement: Supplementary file 1 [file cancers-13-02909-s001.zip]

Archive with 1 entries (1 files):
- cancers-1218978-supplementary.pdf
